# Supplementary material for: Association of Park Size, Access and Neighbourhood Walkability with Physical Activity and Obesity: A Cross-Sectional Analysis
Source: Int J Environ Res Public Health. 2026 Jun 11;23(6):787. doi: 10.3390/ijerph23060787 (PMC13299377; doi:10.3390/ijerph23060787)
Supplement: Supplementary file 1 [file ijerph-23-00787-s001.zip]

Archive with 1 entries (1 files):
- ijerph-4226592-supplementary.pdf
